# Supplementary material for: Molecular Engineering of Quinone-Based Nickel Complexes and Polymers for All-Organic Li-Ion Batteries
Source: Molecules. 2022 Oct 11;27(20):6805. doi: 10.3390/molecules27206805 (PMC9608464; doi:10.3390/molecules27206805)
Supplement: Supplementary file 1 [file molecules-27-06805-s001.zip]

Archive with 1 entries (1 files):
- molecules-1945171-supplementary.pdf
